# Supplementary material for: Pneumococcal Surface Protein A-Hybrid Nanoparticles Protect Mice from Lethal Challenge after Mucosal Immunization Targeting the Lungs
Source: Pharmaceutics. 2022 Jun 11;14(6):1238. doi: 10.3390/pharmaceutics14061238 (PMC9230107; doi:10.3390/pharmaceutics14061238)
Supplement: Supplementary file 1 [file pharmaceutics-14-01238-s001.zip]

Archive with 1 entries (1 files):
- pharmaceutics-1728424-supplementary.pdf
